# Supplementary material for: Valorization of Dairy By-Products, Sweet Whey, and Acid Whey, in the Production of Fermented Black Carrot Juice: A Comparative Study of the Phytochemical, Physicochemical, Microbiological, and Sensorial Aspects
Source: Foods. 2025 Jan 12;14(2):218. doi: 10.3390/foods14020218 (PMC11765452; doi:10.3390/foods14020218)
Supplement: Supplementary file 1 [file foods-14-00218-s001.zip]

Archive with 1 entries (1 files):
- foods-3363671-supplementary.pdf
